# Supplementary material for: Pediatric-type high-grade gliomas with PDGFRA amplification in adult patients with Li-Fraumeni syndrome: clinical and molecular characterization of three cases
Source: Acta Neuropathol Commun. 2024 Apr 11;12:57. doi: 10.1186/s40478-024-01762-7 (PMC11010357; doi:10.1186/s40478-024-01762-7)
Supplement: Supplementary file 2 — Additional file 2. Supplementary Table S1: Log2 copy ratio in three cases. [file 40478_2024_1762_MOESM2_ESM.xlsx]

## Sheet: Log2 copy ratio of genes
		Log2 Copy Ratio
	Genes	Case1	Case2	Case3
Cyclins/Rb-related	CDKN2A				Log2 Copy Ratio
	CDKN2B					1.5
	CDK4	0.692		0.493		1
	CCND2					0.5
	RB1					0
	CDK6					-0.5
	CCNE1					-1
Mismatch repair	MSH2					-1.5
	MSH6
	MLH1
	PMS2
	POLE
TP53-related	MDM2			0.65
	MDM4
	TP53
RTK/Ras/ PI3KI/AKT	EGFR
	MET			0.571
	NF1
	NF2
	PDGFRA	1.083	1.44	0.985
	PDGFRB
	KIT	0.363	1.366	1.066
	KDR	0.515	1.277	0.569
	PIK3R1
	PIK3CA
	PIK3CG
	PTEN
	ROS1
	BRAF
	FGFR1
	FGFR2
	FGFR3
Chromatin modifiers	ATRX
	BCOR
	KMT2C
	KMT2B
	KMT2D
	MYC
	MYCN
	SETD2
	TERT promoter
Histone 3	H3F3A
	HIST1H3A
	HIST1H3B
	HIST1H3C
	HIST2H3C
IDH	IDH1
	IDH2
